# Supplementary material for: A Glimpse into the World of Integrative and Mobilizable Elements in Streptococci Reveals an Unexpected Diversity and Novel Families of Mobilization Proteins
Source: Front Microbiol. 2017 Mar 20;8:443. doi: 10.3389/fmicb.2017.00443 (PMC5357655; doi:10.3389/fmicb.2017.00443)
Supplement: Supplementary file 7 [file Table_1.XLSX]

## Sheet: Table S1  def
Table S1: Characteristic of the signature proteins encoded by the 144 IMEs identified within 124 Streptococcus strains.
† The concerned IME is in bold. Only IMEs in accretion with ICEs or IMEs are indicated. *element encoding a rpmg-specific integrase but integrated in a secondary site.
IME name	IME size (kb)	Genome_id	IME insertion gene	Accretion†	IME_class	Integrase family	relaxase family	Relaxase size (aa)	Conjscan results	CP_family	CP size (aa)
IME_Sag018883_guaA	10.2	HF952104	3' guaA		IME_Class_3	Tyr_3	Rel_PHA00330_2	272	No hit	TcpA_10	469
IME_Sag018883_rplL	10.073	HF952104	3' rplL	rplL-ICE-IME	IME_Class_2	Tyr_3	Rel_PF01719_1	188	No hit	TcpA (pseudogene)	not applicable
IME_Sag018883_rpmG	8.245	HF952104	3' rpmG opposite		IME_Class_2	Tyr_6	Rel_PF01719_1	201	No hit	TcpA_12	366
IME_Sag018883_rpsI_1	9.166	HF952104	3' rpsI long_DR	rpsI-IME-IME	IME_Class_10	Tyr_4	Rel_PF02486_3 + Rel_PF01076_1	291 + 418	MOBT + MOBV	None	not applicable
IME_Sag018883_rpsI_2	10.793	HF952104	3' rpsI long_DR	rpsI-IME-IME	IME_Class_3	Tyr_5	Rel_PHA00330_3	248	No hit	TcpA (pseudogene)	not applicable
IME_Sag201008_rplL	10.109	CP003810	3' rplL		IME_Class_2	Tyr_3	Rel_PF01719_1	188	No hit	TcpA (pseudogene)	not applicable
IME_Sag201008_rpmG	12.52	CP003810	3' rpmG opposite		IME_Class_7	Tyr_6	Rel_PF02407_1	423	No hit	TcpA_11	248
IME_Sag201008_rpsI	8.876	CP003810	3' rpsI long_DR		IME_Class_10	Tyr_4	Rel_PF02486_3 + Rel_PF01076_1	291 + 418	MOBT + MOBV	None	not applicable
IME_Sag201008_tRNAlys	8.301	CP003810	3' tRNAlys		IME_Class_1	Tyr_8	Rel_PF02486_6	342	MOBT	None	not applicable
IME_Sag2603_rpmG	8.623	AE009948	3' rpmG adjacent		IME_Class_1	Tyr_10	Rel_PF02486_6	342	MOBT	None	not applicable
IME_Sag2603_rpsI	9.042	AE009948	3' rpsI long_DR		IME_Class_10	Tyr_4	Rel_PF02486_3 + Rel_PF01076_1	332 + 418	MOBT + MOBV	None	not applicable
IME_Sag2603_tRNAlys	10.958	AE009948	3' tRNAlys		IME_Class_1	Tyr_8	Rel_PF02486_6	342	MOBT	None	not applicable
IME_SagA909_rplL	10.073	CP000114	3' rplL		IME_Class_2	Tyr_3	Rel_PF01719_1	188	No hit	TcpA (pseudogene)	not applicable
IME_SagA909_rpmG	9.59	CP000114	3' rpmG opposite		IME_Class_2	Tyr_6	Rel_PF01719_1	201	No hit	TcpA_12	366
IME_SagA909_rpsI	8.876	CP000114	3' rpsI long_DR		IME_Class_10	Tyr_4	Rel_PF02486_3 + Rel_PF01076_1	291 + 418	MOBT + MOBV	None	not applicable
IME_SagA909_tRNAlys	18.465	CP000114	3' tRNAlys		IME_Class_1	Tyr_8	Rel_PF02486_6	342	MOBT	None	not applicable
IME_SagNEM316_rplL	10.108	AL732656	3' rplL	rplL-ICE-IME	IME_Class_2	Tyr_3	Rel_PF01719_1	188	No hit	TcpA (pseudogene)	not applicable
IME_SagNEM316_rpmG	8.252	AL732656	3' rpmG opposite		IME_Class_2	Tyr_6	Rel_PF01719_1	201	No hit	TcpA_12	366
IME_SagNEM316_rpsI	8.859	AL732656	3' rpsI long_DR		IME_Class_10	Tyr_5	Rel_PF02486_3 (pseudogene) + Rel_PF01076_1	not applicable + 418	MOBT (pseudogene) + MOBV	None	not applicable
IME_SagNEM316_tRNAleu	6.595	AL732656	3' tRNAleu long_DR		IME_Class_3	Tyr_1	Rel_PHA00330_3	262	No hit	TcpA_4	452
IME_SanC1051_rplL	10.305	CP003860	3' rplL		IME_Class_3	Tyr_3	Rel_PHA00330_2	288	No hit	TcpA_8	475
IME_SanC1051_rpmG	10.247	CP003860	3' rpmG opposite		IME_Class_1	Tyr_6	Rel_PF02486_4	416	MOBT	TcpA_2	248
IME_SanC1051_rpsI	8.508	CP003860	3' rpsI long_DR		IME_Class_10	Tyr_4	Rel_PF02486_3 + Rel_PF01076_1	281 + 434	MOBT + MOBV	None	not applicable
IME_SanC1051_tRNAarg	12.03	CP003860	3' tRNAarg		IME_Class_2	Tyr_8	Rel_PF01719_1	203	No hit	TcpA_12	384
IME_SanC238_rpmE	7.776	CP003861	3' rpmE		IME_Class_10	Tyr_4	Rel_PF02486_3 + Rel_PF01076_1	291 + 413	MOBT + MOBV	None	not applicable
IME_SanC238_rpmG	10.619	CP003861	3' rpmG opposite		IME_Class_1	Tyr_6	Rel_PF02486_4	417	MOBT	TcpA_1	249
IME_SanC238_tatD	6.45	CP003861	5' tatD		IME_Class_3	Tyr_9	Rel_PHA00330_1	284	No hit	None	not applicable
IME_SanC238_traG_site_2	12.236	CP003861	in traG site 2		IME_Class_5	Ser_1	Rel_PF03389	546	MOBQ	None	not applicable
IME_SanMAS624_maff2_site 2	13.675	AP013072	in maff2 site 2		IME_Class_5	Ser_3	Rel_PF03389	544	MOBQ	None	not applicable
IME_SanMAS624_rpmE	7.784	AP013072	3' rpmE		IME_Class_10	Tyr_4	Rel_PF02486_3 + Rel_PF01076_1 (pseudogene)	291 + not applicable	MOBT + MOBV (pseudogene )	None	not applicable
IME_SanMAS624_tatD	6.45	AP013072	5' tatD		IME_Class_3	Tyr_9	Rel_PHA00330_1	284	No hit	None	not applicable
IME_SanMAS624_traG_site 2	12.236	AP013072	in traG site 2		IME_Class_5	Ser_1	Rel_PF03389	546	MOBQ	None	not applicable
IME_SanMAS624_tRNAarg	10.862	AP013072	3' tRNAarg		IME_Class_2	Tyr_8	Rel_PF01719_1	203	No hit	TcpA_12	385
IME_SanMAS624_tRNAlys	6.174	AP013072	3' tRNAlys		IME_Class_1	Tyr_8	Rel_PF02486_1	345	No hit	TcpA_7	443
IME_ScoC1050_guaA	8.124	CP003859	3' guaA		IME_Class_4	Tyr_3	Rel_PF01719-PF00910_4	456	No hit	TcpA (pseudogene)	not applicable
IME_ScoC1050_rpmG	8.242	CP003859	3' rpmG opposite		IME_Class_2	Tyr_6	Rel_PF01719_1	201	No hit	TcpA_12	366
IME_ScoC1050_traG_site 1	5.178	CP003859	in traG site 1		IME_Class_5	Ser_1	Rel_PF03389	494	MOBQ	None	not applicable
IME_ScoC1050_traG_site 2	14.809	CP003859	in traG site 2		IME_Class_5	Ser_1	Rel_PF03389	544	MOBQ	None	not applicable
IME_ScoC1050_tRNAleu	6.596	CP003859	3' tRNAleu long_DR		IME_Class_3	Tyr_1	Rel_PHA00330_3	260	No hit	TcpA_7	441
IME_ScoC232_guaA	8.123	CP003800	3' guaA		IME_Class_4	Tyr_3	Rel_PF01719-PF00910_4	456	No hit	TcpA (pseudogene)	not applicable
IME_ScoC232_maff2_site 1	11.621	CP003800	in maff2 site 1		IME_Class_9	Ser_1	Rel_PF03432	540	MOBP	None	not applicable
IME_ScoC232_rpmG	8.242	CP003800	3' rpmG opposite		IME_Class_2	Tyr_6	Rel_PF01719_1	201	No hit	TcpA_12	366
IME_ScoC232_traG_site 1	5.178	CP003800	in traG site 1		IME_Class_5	Ser_1	Rel_PF03389	494	MOBQ	None	not applicable
IME_ScoC232_traG_site 2	14.808	CP003800	in traG site 2		IME_Class_5	Ser_1	Rel_PF03389	544	MOBQ	None	not applicable
IME_ScoC232_tRNAarg	12.162	CP003800	3' tRNAarg		IME_Class_2	Tyr_8	Rel_PF01719_1	203	No hit	TcpA_12	384
IME_ScoC232_tRNAleu	6.596	CP003800	3' tRNAleu long_DR		IME_Class_3	Tyr_1	Rel_PHA00330_3	260	No hit	TcpA_7	441
IME_Sdy12394_rpmG	8.136	CP002215	3' rpmG opposite		IME_Class_2	Tyr_6	Rel_PF01719_1	201	No hit	TcpA_12	366
IME_Sdy12394_tRNAlys	9.385	CP002215	3' tRNAlys		IME_Class_4	Tyr_8	Rel_PF01719-PF00910_4	431	No hit	TcpA_9	456
IME_Sdy2713_rpsI	17.56	HE858529	3' rpsI long_DR		IME_Class_1	Tyr_5	Rel_PF02486_6	342	MOBT	None	not applicable
IME_SdyGGS124_rpsI	9.157	AP010935	3' rpsI long_DR		IME_Class_10	Tyr_5	Rel_PF02486_3 (pseudogene) + Rel_PF01076_1	not applicable + 418	MOBT (pseudogene) + MOBV	None	not applicable
IME_SdyRE378_ebfC	13.77	AP011114	5' ebfC		IME_Class_2	Tyr_2	Rel_PF01719_1	202	No hit	None	not applicable
IME_SdyRE378_guaA	10.201	AP011114	3' guaA		IME_Class_3	Tyr_3	Rel_PHA00330_2	272	No hit	TcpA_10	469
IME_SdyRE378_rpsI	11.297	AP011114	3' rpsI short_DR	rpsI-ICE-IME	IME_Class_2	Tyr_7	Rel_PF01719_1	204	No hit	TcpA_12	366
IME_SdyRE378_traG_site 2	14.517	AP011114	in traG site 2		IME_Class_5	Ser_1	Rel_PF03389	550	MOBQ	None	not applicable
IME_Seq10565_ebfC	10.605	CP001129	5' ebfC		IME_Class_1	Tyr_2	Rel_PF02486_4	411	MOBT	None	not applicable
IME_Seq10565_tRNAleu	6.017	CP001129	3' tRNAleu long_DR		IME_Class_1	Tyr_1	Rel_PF02486_6	276	MOBT	TcpA_3	469
IME_Seq35246_rpsI	9.856	CP002904	3' rpsI long_DR		IME_Class_4	Tyr_5	Rel_PF01719-PF00910_4	456	No hit	TcpA_6	449
IME_Seq35246_traG_site 1	5.308	CP002904	in traG site 1		IME_Class_5	Ser_1	Rel_PF03389	494	MOBQ	None	not applicable
IME_SeqH70_rpsI	5.299	FM204884	3' rpsI long_DR		IME_Class_3	Tyr_5	Rel_PHA00330_3	264	No hit	TcpA (pseudogene)	not applicable
IME_Sga2069 _rpmE	8.558	FR824043	3' rpmE		IME_Class_10	Tyr_4	Rel_PF02486_3 + Rel_PF01076_1	283 + 204	MOBT + MOBV	None	not applicable
IME_Sga2069_guaA	10.183	FR824043	3' guaA		IME_Class_2	Tyr_3	Rel_PF01719_1	204	No hit	TcpA_12	356
IME_Sga2069_rpmG_1	10.51	FR824043	3' rpmG opposite	rpmG-ICE-IME-IME	IME_Class_2	Tyr_6	Rel_PF01719_1	201	No hit	TcpA_12	366
IME_Sga2069_rpmG_2	10.432	FR824043	3' rpmG opposite	rpmG-ICE-IME-IME	IME_Class_2	Tyr_6	Rel_PF01719_1	196	No hit	TcpA_12	358
IME_Sga2069_tRNAleu	17.086	FR824043	3' tRNAleu long_DR		IME_Class_4	Tyr_1	Rel_PF01719-PF00910_3	435	No hit	None	not applicable
IME_Sga43143_rpmG	10.433	AP012053	3' rpmG opposite		IME_Class_2	Tyr_6	Rel_PF01719_1	196	No hit	TcpA_12	358
IME_SgaUCN34_rpmG	10.434	FN597254	3' rpmG opposite		IME_Class_2	Tyr_6	Rel_PF01719_1	196	No hit	TcpA_12	358
IME_SgoCH1_rpmG	12.33	CP000725	3' rpmG opposite		IME_Class_2	Tyr_6	Rel_PF01719_1	204	No hit	TcpA_12	362
IME_SinfCJ18_tRNAleu	5.53	CP003295	3' tRNAleu long_DR		IME_Class_3	Tyr_1	Rel_PHA00330_3	260	No hit	TcpA_4	423
IME_SiniSF1_ebfC	15.024	CP005941	5' ebfC		IME_Class_7	Tyr_2	Rel_PF02407_1	350	No hit	TcpA_12	389
IME_SintB196_rpmG	8.251	CP003857	3' rpmG opposite		IME_Class_2	Tyr_6	Rel_PF01719_1	201	No hit	TcpA_12	366
IME_SintC270_rpmG	11.307	CP003858	3' rpmG opposite		IME_Class_4	Tyr_6	Rel_PF01719-PF00910_4	459	No hit	None	not applicable
IME_SintC270_rpsI	10.292	CP003858	3' rpsI long_DR		IME_Class_1	Tyr_5	Rel_PF02486_6	342	MOBT	None	not applicable
IME_SintJTH08_rpmG	8.261	AP010969	3' rpmG opposite		IME_Class_2	Tyr_6	Rel_PF01719_1	201	No hit	TcpA_12	366
IME_Slu033_rpmG	8.471	CP003025	3' rpmG adjacent		IME_Class_1	Tyr_10	Rel_PF02486_6	342	MOBT	None	not applicable
IME_Slu033_rpsI	15.08	CP003025	3' rpsI short_DR		IME_Class_2	Tyr_7	Rel_PF01719_1	208	No hit	TcpA_12	358
IME_SmaDC198_guaA	11.685	HE613569	3' guaA		IME_Class_2	Tyr_3	Rel_PF01719_1	203	No hit	TcpA_12	356
IME_SmiB6_rpsI	11.693	FN568063	3' rpsI long_DR		IME_Class_3	Tyr_5	Rel_PHA00330_3	264	No hit	TcpA_7	439
IME_SmiB6_tRNALeu	9.965	FN568063	3' tRNAleu long_DR		IME_Class_3	Tyr_1	Rel_PHA00330_3	260	No hit	TcpA_7	440
IME_SmuLJ23_ebfC	10.933	AP012336	5' ebfC		IME_Class_2	Tyr_2	Rel_PF01719_1	198	No hit	TcpA_12	358
IME_Sol3089_ND	10.947	CP004409	unknown specificity		IME_Class_9	Ser_2	Rel_PF13814	267	MOBC	VirD4	739
IME_SorUo5_rpmG	8.59	FR720602	3' rpmG adjacent		IME_Class_1	Tyr_10	Rel_PF02486_6	347	MOBT	TcpA_3	446
IME_Sparas15912_rpmG*	13.209	CP002843	*	ICE*-IME*	IME_Class_2	Tyr_6	Rel_PF01719_1	196	No hit	TcpA_12	358
IME_Sparas15912_rpsI	52.824	CP002843	3' rpsI long_DR		IME_Class_2	Tyr_5	Rel_PF01719_1	195	No hit	TcpA (pseudogene)	not applicable
IME_SparasFW213_tRNAlys	5.121	CP003122	3' tRNAlys		IME_Class_1	Tyr_8	Rel_PF02486_2	325	MOBT	None	not applicable
IME_SparauNCFD2020_tatD	8.995	AEUT02000001	5' tatD		IME_Class_3	Tyr_9	Rel_PHA00330_1	273	No hit	TcpA (pseudogene)	not applicable
IME_SparauNCFD2020_tRNAleu	15.993	AEUT02000001	3' tRNAleu long_DR		IME_Class_4	Tyr_1	Rel_PF01719-PF00910_3	448	No hit	None	not applicable
IME_SparauNCFD2020_tRNAlys	10.937	AEUT02000001	3' tRNAlys		IME_Class_1	Tyr_8	Rel_PF02486_6	342	MOBT	None	not applicable
IME_Spas43144_rpsI	7.916	AP012054	3' rpsI long_DR		IME_Class_3	Tyr_5	Rel_PHA00330_3	264	No hit	TcpA_7	439
IME_Spn034183_tRNAlys	6.473	FQ312043	3' tRNAlys		IME_Class_1	Tyr_8	Rel_PF02486_1	347	No hit	TcpA_5	440
IME_Spn70585_tRNAlys	6.272	CP000918	3' tRNAlys		IME_Class_1	Tyr_8	Rel_PF02486_1	347	No hit	TcpA_5	435
IME_Spn994038_tRNAlys	6.467	FQ312041	3' tRNAlys		IME_Class_1	Tyr_8	Rel_PF02486_1	347	No hit	TcpA_5	438
IME_Spn994039_tRNAlys	6.467	FQ312044	3' tRNAlys		IME_Class_1	Tyr_8	Rel_PF02486_1	347	No hit	TcpA_5	438
IME_SpnA026_rpsI	9.141	CP006844	3' rpsI long_DR		IME_Class_3	Tyr_5	Rel_PHA00330_3	264	No hit	TcpA_7	439
IME_SpnA45_tRNAleu	9.651	HE983624	3' tRNAleu long_DR		IME_Class_3	Tyr_1	Rel_PHA00330_3	260	No hit	TcpA (pseudogene)	not applicable
IME_SpnAP200_rumA	13.013	CP002121	in rumA		IME_Class_5	Ser_4	Rel_PF03389	546	MOBQ	None	not applicable
IME_SpnG54_rumA	13.015	CP001015	in rumA		IME_Class_5	Ser_4	Rel_PF03389	546	MOBQ	None	not applicable
IME_SpnHun19A_tRNAleu	10.945	CP000936	3' tRNAleu long_DR		IME_Class_3	Tyr_1	Rel_PHA00330_3	259	No hit	TcpA_7	439
IME_SpnOXC141_tRNAlys	6.421	FQ312027	3' tRNAlys		IME_Class_1	Tyr_8	Rel_PF02486_1	347	No hit	TcpA_5	438
IME_SpnST556_rpsI	9.141	CP003357	3' rpsI long_DR		IME_Class_3	Tyr_5	Rel_PHA00330_3	264	No hit	TcpA_7	439
IME_SpnTai19F_rpsI	9.142	CP000921	3' rpsI long_DR		IME_Class_3	Tyr_5	Rel_PHA00330_3	264	No hit	TcpA_7	439
IME_Spy10270_rpmG	8.243	CP000260	3' rpmG opposite		IME_Class_2	Tyr_6	Rel_PF01719_1	201	No hit	TcpA_12	366
IME_Spy2096_snf2	10.956	CP000261	in snf2		IME_Class_6	Ser_3	Rel_PF01076_2	321	MOBV	None	not applicable
IME_Ssal57I_rpmG	9.604	CP002888	3' rpmG adjacent		IME_Class_1	Tyr_10	Rel_PF02486_6	342	MOBT	None	not applicable
IME_Ssal57I_tRNAlys	5.122	CP002888	3' tRNAlys		IME_Class_1	Tyr_8	Rel_PF02486_2	325	MOBT	None	not applicable
IME_SsalCCHSS3_ND	9.966	FR873481	unknown specificity		IME_Class_9	Ser_2	Rel_PF13814	267	MOBC	VirD4	739
IME_SsalCCHSS3_rpmG	11.518	FR873481	3' rpmG opposite		IME_Class_2	Tyr_6	Rel_PF01719_1	204	No hit	TcpA_12	362
IME_SsalCCHSS3_tRNAlys	6.241	FR873481	3' tRNAlys		IME_Class_1	Tyr_8	Rel_PF02486_2	325	MOBT	None	not applicable
IME_SsalJIM8777_rpmG	8.722	FR873482	3' rpmG opposite		IME_Class_2	Tyr_6	Rel_PF01719_1	196	No hit	TcpA_12	358
IME_SsalJIM8777_tRNAlys	6.457	FR873482	3' tRNAlys		IME_Class_1	Tyr_8	Rel_PF02486_2	325	MOBT	None	not applicable
IME_SsanSK36_rpmG	8.243	CP000387	3' rpmG opposite		IME_Class_2	Tyr_6	Rel_PF01719_1	201	No hit	TcpA_12	366
IME_SspIG2_tRNAleu	6.389	CP006805	3' tRNAleu long_DR		IME_Class_1	Tyr_1	Rel_PF02486_5	346	MOBT	None	not applicable
IME_SspIP16_tRNAleu	6.45	CP006776	3' tRNAleu long_DR		IME_Class_1	Tyr_1	Rel_PF02486_5	398	MOBT	None	not applicable
IME_SspIP16_tRNAlys	6.047	CP006776	3' tRNAlys		IME_Class_1	Tyr_8	Rel_PF02486_2	325	MOBT	None	not applicable
IME_SsuA7_guaA	11.292	CP002570	3' guaA		IME_Class_4	Tyr_3	Rel_PF01719-PF00910_2	412	No hit	None	not applicable
IME_SsuA7_tRNAleu	6.149	CP002570	3' tRNAleu long_DR		IME_Class_1	Tyr_1	Rel_PF02486_6	338	MOBT	TcpA_4	451
IME_SsuBM407_tRNAleu	6.126	FM252032	3' tRNAleu long_DR		IME_Class_1	Tyr_1	Rel_PF02486_6	338	MOBT	TcpA_4	440
IME_SsuD12_tRNAasn	9.249	CP002644	3' tRNAasn		IME_Class_1	Tyr_8	Rel_PF02486_4	414	MOBT	TcpA_2	239
IME_SsuD9_tRNAleu	5.985	CP002641	3' tRNAleu long_DR		IME_Class_1	Tyr_1	Rel_PF02486_6	338	MOBT	TcpA_3	368
IME_SsuGZ1_tRNAleu	6.165	CP000837	3' tRNAleu long_DR		IME_Class_1	Tyr_1	Rel_PF02486_6	338	MOBT	TcpA_4	458
IME_SsuHAH33_guaA	11.294	CP000408	3' guaA		IME_Class_4	Tyr_3	Rel_PF01719-PF00910_2	422	No hit	None	not applicable
IME_SsuJS14_tRNAleu	6.126	CP002465	3' tRNAleu long_DR		IME_Class_1	Tyr_1	Rel_PF02486_6	338	MOBT	TcpA_4	421
IME_SsuP17_guaA	11.292	AM946016	3' guaA		IME_Class_4	Tyr_3	Rel_PF01719-PF00910_2	406	No hit	None	not applicable
IME_SsuP17_tRNAleu	6.16	AM946016	3' tRNAleu long_DR		IME_Class_1	Tyr_1	Rel_PF02486_6	338	MOBT	TcpA_4	440
IME_SsuSC070731_tRNAleu	6.129	CP003922	3' tRNAleu long_DR		IME_Class_1	Tyr_1	Rel_PF02486_6	276	MOBT	TcpA_4	451
IME_SsuSC84_guaA	11.292	FM252031	3' guaA		IME_Class_4	Tyr_3	Rel_PF01719-PF00910_2	406	No hit	None	not applicable
IME_SsuSC84_tRNAleu	6.086	FM252031	3' tRNAleu long_DR		IME_Class_1	Tyr_1	Rel_PF02486_6	338	MOBT	TcpA_4	440
IME_SsuSS12_guaA	11.292	CP002640	3' guaA		IME_Class_4	Tyr_3	Rel_PF01719-PF00910_2	412	No hit	None	not applicable
IME_SsuSS12_tRNAleu	6.126	CP002640	3' tRNAleu long_DR		IME_Class_1	Tyr_1	Rel_PF02486_6	338	MOBT	TcpA_4	421
IME_SsuST1_tRNAleu	5.918	CP002651	3' tRNAleu short_DR		IME_Class_4	Tyr_8	Rel_PF01719-PF00910_1	447	No hit	None	not applicable
IME_SsuST3_tRNAleu	5.986	CP002633	3' tRNAleu long_DR		IME_Class_1	Tyr_1	Rel_PF02486_6	338	MOBT	TcpA_3	368
IME_SsuT15_rpsI	10.172	CP006246	3' rpsI long_DR		IME_Class_3	Tyr_5	Rel_PHA00330_3	264	No hit	TcpA_7	385
IME_SsuT15_snf2	15.791	CP006246	in snf2		IME_Class_5	Ser_3	Rel_PF03389	566	MOBQ	None	not applicable
IME_SsuTL13_rpsI_1	13.05	CP003993	3' rpsI long_DR		IME_Class_4	Tyr_5	Rel_PF01719-PF00910_4	455	No hit	None	not applicable
IME_SsuTL13_tRNAAsn	10.907	CP003993	3' tRNAasn		IME_Class_2	Tyr_8	Rel_PF01719_1	213	No hit	TcpA_12	382
IME_SsuTL13_tRNAleu	6.368	CP003993	3' tRNAleu long_DR		IME_Class_1	Tyr_1	Rel_PF02486_6	338	MOBT	TcpA_3	365
IME_SsuYB51_tRNAleu	5.954	CP006645	3' tRNAleu long_DR		IME_Class_1	Tyr_1	Rel_PF02486_6	338	MOBT	TcpA_3	368
IME_SsuZYH33_guaA	11.292	CP000407	3' guaA		IME_Class_4	Tyr_3	Rel_PF01719-PF00910_2	422	No hit	None	not applicable
IME_SsuZYH33_tRNAleu	6.166	CP000407	3' tRNAleu long_DR		IME_Class_1	Tyr_1	Rel_PF02486_6	338	MOBT	TcpA_4	398
IME_Sth1066_tRNAlys	7.239	CP000024	3' tRNAlys		IME_Class_1	Tyr_8	Rel_PF02486_2	325	MOBT	None	not applicable
IME_Sth18311_tRNAlys	7.243	CP000023	3' tRNAlys		IME_Class_1	Tyr_8	Rel_PF02486_2	325	MOBT	None	not applicable
IME_SthJIM8232_rpsI _1	17.178	FR875178	3' rpsI long_DR	rpsI-IME-IME	IME_Class_1	Tyr_5	Rel_PF02486_6	342	MOBT	None	not applicable
IME_SthJIM8232_rpsI _2	17.296	FR875178	3' rpsI long_DR	rpsI-IME-IME	IME_Class_2	Tyr_5	Rel_PF01719_1	199	No hit	TcpA_12	358
IME_SthJIM8232_tRNAleu	6.225	FR875178	3' tRNAleu long_DR		IME_Class_1	Tyr_1	Rel_PF02486_5	398	MOBT	None	not applicable
IME_Sub0140J_rplL	10.15	AM946015	3' rplL		IME_Class_2	Tyr_3	Rel_PF01719_1	188	No hit	TcpA_12	358
